# Supplementary material for: “Freezing” Thermophiles: From One Temperature Extreme to Another
Source: Microorganisms. 2022 Dec 6;10(12):2417. doi: 10.3390/microorganisms10122417 (PMC9782878; doi:10.3390/microorganisms10122417)
Supplement: Supplementary file 1 [file microorganisms-10-02417-s001.zip]

Archive with 1 entries (1 files):
- microorganisms-1974991-supplementary.pdf
